# Supplementary material for: Are 6-month-old human infants able to transfer emotional information (happy or angry) from voices to faces? An eye-tracking study
Source: PLoS One. 2018 Apr 11;13(4):e0194579. doi: 10.1371/journal.pone.0194579 (PMC5894971; doi:10.1371/journal.pone.0194579)
Supplement: S1 Dataset — (XLSX) [file pone.0194579.s001.xlsx]

## Sheet: Feuil1
Subjects	gender (F=1; M=2)	Age in days	angry voice angry mouth	angry voice happy mouth	angry voice angry face	angry voice happy face	angry voice angry eyes	angry voice happy eyes	happy voice angry mouth	happy voice happy mouth	happy voice angry face	happy voice happy face	happy voice angry eyes	happy voice happy eyes	neutral voice angry mouth	neutral voice happy mouth	neutral voice angry face	neutral voice happy face	neutral voice angry eyes	neutral voice happy eyes
1	2	182	0.0293	0.10015	3.84175	1.8564	1.8651	0.66325	0.10005	0.0291	1.4519	3.2863	0.25395	1.75485	0.2879	0.68825	2.5073	3.89135	0.84675	0.89225
2	1	157	1.09715	0.7509	1.81055	2.57385	0.0375	0.146	2.7206	0.6551	4.6718	2.55765	0.1084	0.0251	2.98735	0.0334	6.27045	1.70015	0.49235	0.6174
3	2	187	1.1791	0	2.65155	1.78945	0.12095	0.2877	0.30865	0.05845	1.4016	2.4598	0.06265	0.64255	2.6864	0.43815	5.7462	3.75585	0.66935	0.7884
4	1	193	0.8352	0.1748	2.92355	1.52335	1.08215	0.78495	0.5925	0	2.8498	2.4401	1.1064	2.3775	1.03145	0.071	4.6531	2.3436	2.3757	1.50805
5	2	194	1.7654	0.803	3.809	3.29755	0.20885	0.1506	0.09605	1.1857	3.45555	4.2932	0.1379	0.5303	0.76605	0.07935	5.1187	2.97155	1.24425	0.77085
6	1	189	0.61805	1.74125	3.0579	3.39105	0.64275	0.19625	3.52095	2.2089	5.0476	3.1817	0.00835	0.02505	2.44235	2.38235	3.6448	3.8146	0.0167	0.10025
7	1	193	0.314	0.21705	4.44405	3.7993	0.55765	0.7599	0.0543	0.0543	3.51185	0.9011	0.4927	0.318	0.1044	0.0292	4.80165	3.90285	1.12735	1.05135
8	1	185	0.1337	0.0584	1.8744	2.33755	0.69335	0.9194	0.37555	0	3.21335	2.84605	1.11015	0.6927	0.05845	0.00835	3.239	4.5234	1.4107	2.26185
9	2	189	0.2768	0.03385	0.78295	0.1743	0.0042	0	0.601	0.75745	1.7289	1.16815	0.1879	0.00415	1.17115	0.83545	2.87685	2.84185	0.13345	0.07935
10	2	179	0.77185	0.17515	0.89275	1.13055	0	0.1752	0.59655	0	1.82305	0	0.12925	0	0.68545	0.3588	3.2052	4.5576	1.16815	1.38495
11	1	175	1.6744	3.4914	2.61385	6.5434	0.09605	0.0042	2.58445	0.33825	5.448	2.3298	0.1252	0.16285	2.8391	0.2965	5.7533	2.3424	0	0.3131
12	2	171	0.46495	0.0088	2.6233	2.99155	1.22225	1.5449	0.7016	0.00415	3.4812	2.14135	1.36885	1.30755	0	0.61385	1.54595	4.4683	0.5811	1.8663
13	1	174	0.0042	0.03805	0.3112	3.45965	0.01255	1.04375	0.20455	0	3.951	0.37895	0.64305	0.2046	0	0.0042	2.73865	1.069	0.94675	0.88115
14	2	189	0.28875	0.25885	1.39985	1.4028	0.24435	0.25045	0.8502	0.0167	2.96925	0.572	0.50945	0.30475	0.00835	0.0578	1.0522	1.73985	0.58875	0.7682
15	1	178	1.36565	0.61795	2.68575	1.5786	0.2255	0.43015	1.8289	0.40495	3.1274	1.08555	0.10015	0.18785	1.9326	2.1036	2.6906	3.66515	0.14605	0.45945
16	2	174	0.32575	0.01255	1.7036	2.27415	0.096	1.01735	0.3054	0.00415	2.7682	1.11105	0.23865	0.3089	0.8894	0.0795	3.69095	1.93525	0.91015	0.9031
17	1	192	1.77045	0.0547	2.6786	0.60605	0.13515	0.01255	1.72425	0.29965	2.2748	1.5218	0.09565	0.351	0.43835	1.5407	1.7649	3.5487	0.4157	0.19625
18	2	184	1.91065	0.3184	4.53	1.6782	0.18125	0.4596	1.56315	1.3786	2.89395	2.9251	0.1012	0.44005	1.3698	2.8281	2.47265	3.5907	0	0.2088
19	2	186	0.32005	0.2689	3.3502	3.22205	0.89915	0.5685	0.26105	0.3839	4.0478	3.0554	0.6493	0.54385	0.3422	0.00835	3.2596	1.51105	0.7846	0.2838
20	1	189	0.00835	0.36975	2.67555	1.20885	0.67565	0.15155	0.3424	0.71785	2.42565	5.45855	0.5007	2.0281	0.20065	0.1386	3.12885	3.66635	0.9561	0.85315
21	1	174	0.35035	0.0332	2.84385	2.47155	0.9764	0.0998	0.2254	0.39235	2.97965	4.7349	0.20865	0.5007	1.10185	0.2003	4.3232	4.4513	0.5508	0.0334
22	2	174	1.05225	0.2005	2.98555	4.175	0.44255	1.2578	0	0.00415	4.5493	2.94905	2.3272	0.15445	0	0.1294	5.01685	2.30895	1.8016	0.02085
23	1	199	0.00835	0.1719	0.00835	0.80425	0	0	0.27415	0.02175	1.3768	0.85685	0.1002	0.2547	0.8248	0.0337	5.8751	1.1342	0.4968	0.25145
24	1	194	0.6064	1.4519	3.11325	3.83375	0.0391	0.0217	0.12525	0.08785	1.57985	2.64515	0	0.03935	0.39475	0.90605	4.53165	2.28805	0.0125	0.0961
