# Supplementary material for: Are 6-month-old human infants able to transfer emotional information (happy or angry) from voices to faces? An eye-tracking study
Source: PLoS One. 2018 Apr 11;13(4):e0194579. doi: 10.1371/journal.pone.0194579 (PMC5894971; doi:10.1371/journal.pone.0194579)
Supplement: S2 Dataset — (XLSX) [file pone.0194579.s002.xlsx]

## Sheet: Feuil1
sujets	Angry voice angry mouth	Angry voice happy mouth	Angry voice angry face	Angry voice happy face	Angry voice angry eyes	Angry voice happy eyes	Happy voice angry mouth	Happy voice happy mouth	Happy voice angry face	Happy voice happy face	Happy voice angry eyes	Happy voice happy eyes	Neutral voice angry mouth	Neutral voice happy mouth	Neutral voice angry face	Neutral voice happy face	Neutral voice angry eyes	Neutral voice happy eyes
1	0	108.5	383.75	1368.3	721.65	300.45	158.5	0	517.3	488.05	258.6	867.7	367.1	525.6	379.7	425.45	471.35	287.85
2	671.7	634.1	500.6	0	0	191.8	663.25	396.2	458.9	513.15	258.6	0	813.5	100.1	200.3	596.5	408.8	567.35
3	876.1	0	300.3	325.4	0	425.5	108.5	0	308.7	1143	0	475.6	1143.05	859.3	308.7	367.1	287.85	396.3
4	183.7	116.9	125.3	150.3	346.45	233.9	369.3	0	285.1	0	626.9	1260.9	375.8	167	275.7	275.65	484.3	751.5
5	718.1	1010.4	225.6	375.7	242.3	166.9	0	751.6	1411.3	701.7	200.6	446.7	375.85	0	668.05	454.1	688.85	1285.9
6	225.6	609.9	471.8	221.55	325.6	425.9	400.85	329.9	104.35	233.8	0	0	284	421.65	200.45	576.3	0	0
7	108.6	108.6	300.65	333.95	98.8	238	0	0	567.9	248.5	267.3	0	0	0	413.35	300.6	471.75	196.2
8	0	83.4	211	328.85	318	333.85	108.5	0	208.7	317.15	400.6	233.7	267.1	0	258.9	258.7	325.55	701.05
9	217.1	0	225.4	0	0	0	371.6	751.5	359.65	219.4	334	0	375.7	150.3	480.1	505.05	197.8	0
10	492.25	467.2	250.4	192.1	0	408.7	592.3	0	1243.2	0	125.3	0	675.9	258.7	550.6	200.2	1293.2	1017.8
11	977	2496.5	705.6	601.25	267.2	0	897.65	567.9	1143.95	592.8	275.5	0	1114.8	342.3	776.7	225.4	0	317.3
12	300.6	0	384.1	258.9	417.7	860.4	300.6	0	321.55	288	292	526	0	417.5	250.6	329.7	204.55	446.75
13	0	0	0	768.3	0	743.15	400.8	0	847.8	451.2	542.8	400.8	0	0	463.45	0	400.8	409.25
14	0	183.6	0	117	0	0	154.5	0	100.2	0	0	0	0	0	0	116.9	0	0
15	989.4	409.2	567.75	317.6	342.5	459.4	760.05	476	425.9	233.9	250.3	409.1	2613.7	814.15	300.6	350.5	300.5	321.5
16	434.3	0	242.15	0	0	206.55	551.4	0	0	325.5	258.8	150.4	292.4	0	146.15	116.9	175.4	254.7
17	835.05	0	225.5	185	245.1	0	563.7	109.1	0	138.55	149.7	192	367.4	467.65	183.65	425.8	121.2	167
18	930.85	0	576.3	492.7	0	359	409.25	976.9	167	250.5	0	303.7	1745.5	985.8	400.8	187.3	0	0
19	304.4	151.7	272.6	434.05	523.5	830.9	449.3	617.6	720.05	1051.9	314.45	484.2	317.1	0	1235.2	217.1	250.3	317.2
20	0	365.6	517.6	183.7	267.1	217.1	367.5	333.85	525.85	542.55	500.6	575.9	233.7	0	526.55	276.75	325	291.35
21	717.4	0	419.2	371.9	700.7	0	384.1	500.7	0	233.6	400.6	467.3	617.55	434	317.15	300.45	383.9	0
22	501.5	359.3	238.05	588.55	308.85	275.55	0	0	183.7	321.5	384.3	125.3	0	334	263.05	304.75	330	0
23	0	141.5	0	100.7	0	0	320.8	0	325.8	108.6	0	342.3	392.35	0	363.2	125.2	476.2	243.7
24	810	228.95	368.8	776.2	0	0	0	0	467.4	0	0	0	183.8	367.4	384.05	296.4	0	100.2
