# Supplementary material for: Are 6-month-old human infants able to transfer emotional information (happy or angry) from voices to faces? An eye-tracking study
Source: PLoS One. 2018 Apr 11;13(4):e0194579. doi: 10.1371/journal.pone.0194579 (PMC5894971; doi:10.1371/journal.pone.0194579)
Supplement: S3 Dataset — (XLSX) [file pone.0194579.s003.xlsx]

## Sheet: Data first fix
Direction of the first look
	happy (left) - angry (right)			angry (left) - happy (right)
subject	neutral voice	happy voice	angry voice	neutral voice	happy voice	angry voice
1	angry face	angry face	angry face	angry face	angry face	angry face
2	happy face	happy face	happy face	happy face	angry face	happy face
3	angry face	no look	happy face	happy face	angry face	no look
4	happy face	angry face	happy face	angry face	happy face	happy face
5	happy face	happy face	happy face	angry face	angry face	angry face
6	angry face	angry face	angry face	happy face	happy face	happy face
7	angry face	angry face	happy face	happy face	happy face	happy face
8	happy face	happy face	happy face	happy face	angry face	happy face
9	angry face	angry face	angry face	happy face	happy face	angry face
10	happy face	no look	happy face	happy face	angry face	angry face
11	happy face	angry face	happy face	angry face	angry face	angry face
12	angry face	angry face	angry face	happy face	happy face	happy face
13	happy face	angry face	happy face	angry face	happy face	happy face
14	no look	angry face	happy face	happy face	angry face	no look
15	happy face	angry face	angry face	angry face	angry face	angry face
16	angry face	happy face	happy face	angry face	angry face	angry face
17	happy face	angry face	happy face	happy face	angry face	angry face
18	happy face	happy face	no look	angry face	angry face	angry face
19	happy face	angry face	happy face	no look	happy face	angry face
20	happy face	happy face	happy face	angry face	angry face	happy face
21	angry face	happy face	angry face	happy face	angry face	happy face
22	angry face	angry face	happy face	angry face	angry face	happy face
23	angry face	no look	happy face	happy face	angry face	no look
24	angry face	no look	happy face	happy face	happy face	happy face
N happy face	12	7	17	13	8	11
N angry face	11	13	6	10	16	10
N no face	1	4	1	1	0	3
	angry face	happy face	no look	total	total happy + angry	% first fixation directed to faces
neutral voice	21	25	2	48	46	0.958333
happy voice	29	15	4	48	44	0.916667
angry voice	16	28	4	48	44	0.916667
	66	68	10
	angry face	happy face
neutral voice	0.456522	0.543478
happy voice	0.659091	0.340909
angry voice	0.363636	0.636364
